# Supplementary material for: Influence of the Degree of Unsaturation in Fish Oil Supplements on Oxidative Stress and Protein Carbonylation in the Cerebral Cortex and Cerebellum of Healthy Rats
Source: Antioxidants (Basel). 2024 Nov 17;13(11):1408. doi: 10.3390/antiox13111408 (PMC11591239; doi:10.3390/antiox13111408)
Supplement: Supplementary file 1 [file antioxidants-13-01408-s001.zip]

Archive with 3 entries (3 files):
- Supplementary Figures S1-S4.pdf
- Supplementary Table S4.xlsx
- Supplementary Tables S1-S3.pdf
