# Supplementary material for: Influence of the Degree of Unsaturation in Fish Oil Supplements on Oxidative Stress and Protein Carbonylation in the Cerebral Cortex and Cerebellum of Healthy Rats
Source: Antioxidants (Basel). 2024 Nov 17;13(11):1408. doi: 10.3390/antiox13111408 (PMC11591239; doi:10.3390/antiox13111408)
Supplement: Supplementary file 1 [file antioxidants-13-01408-s001.zip › Supplementary Table S4.xlsx]

## Sheet: TableS4
Supplementary Table S4. Carbonylated protein identified in cortex. Nº Spot column numbers are referred to the numbered spots in Figures S1-S4 (pointed out in column "Figure"). One-way ANOVA analyses were conducted. * p<0.05 significant differences given by the factor “supplement” (COCONUT, SOYBEAN, EPA/DHA 1:1 and 80% DHA). Means with different superscript letters indicate significant differences…
										Coommassie Intensity (a.u.)									Carbonylation Ratio
											COCONUT		SOYBEAN		EPA/DHA 1:1		80%DHA			COCONUT		SOYBEAN		EPA/DHA 1:1		80%DHA
TISSUE	Spot Nº_DHA	Figure	Name	Gene name	Accession	Coverage	Peptides	Unique Peptides	Avg. Mass	ANOVA	MEAN	SD	MEAN	SD	MEAN	SD	MEAN	SD	ANOVA	MEAN	SD	MEAN	SD	MEAN	SD	MEAN	SD
CORTEX	1	S1	Heat shock protein HSP 90-beta OS=Rattus norvegicus OX=10116 GN=Hsp90ab1 PE=1 SV=4	Hsp90ab1	P34058	27	22	13	83281		0.710477	0.0646319	0.789427	0.0769296	0.547279	0.0553714	0.698664	0.242221	*	0.679a	0.0815184	0.432b	0.0285155	0.829a	0.157257	0.648ab	0.209826
CORTEX	2	S1	Heat shock cognate 71 kDa protein OS=Rattus norvegicus OX=10116 GN=Hspa8 PE=1 SV=1	Hspa8	P63018	50	44	28	70871		0.839566	0.253274	1.32766	0.74246	0.92119	0.236028	0.865887	0.333721		0.535435	0.108802	0.339292	0.155088	0.490413	0.11944	0.539937	0.162409
CORTEX	3	S1	Albumin OS=Rattus norvegicus OX=10116 GN=Alb PE=1 SV=2	Alb	P02770	41	33	33	68731		0.561679	0.0953907	0.643279	0.103336	0.416011	0.0670128	0.419903	0.0345007		0.889525	0.24549	0.73069	0.0834367	0.917776	0.319182	0.905494	0.0439289
CORTEX	4	S1	Dihydropyrimidinase-related protein 2 OS=Rattus norvegicus OX=10116 GN=Dpysl2 PE=1 SV=1	Dpysl2	P47942	15	8	8	62278		0.453052	0.0477414	0.506907	0.0102557	0.305285	0.041981	0.30834	0.0433052		0.771669	0.091505	0.633024	0.0665183	1.24216	0.0814139	1.13577	0.26438
CORTEX	5	S1	Dihydropyrimidinase-related protein 2 OS=Rattus norvegicus OX=10116 GN=Dpysl2 PE=1 SV=1	Dpysl2	P47942	24	14	12	62278		0.983699	0.0942219	0.751007	0.066492	0.775985	0.0551315	0.692759	0.106946		0.465289	0.0777458	0.552982	0.0926893	0.423062	0.091388	0.451749	0.057459
CORTEX	6	S1	Aconitate hydratase mitochondrial OS=Rattus norvegicus OX=10116 GN=Aco2 PE=1 SV=2	Aco2	Q9ER34	36	31	31	85433		0.518208	0.0644278	0.492795	0.047524	0.438212	0.0823034	0.648503	0.196838		0.633956	0.0249303	0.738737	0.110652	0.765215	0.243129	0.562022	0.0841721
CORTEX	7	S1	Rab GDP dissociation inhibitor alpha OS=Rattus norvegicus OX=10116 GN=Gdi1 PE=1 SV=1	Gdi1	P50398	68	34	22	50537		0.544931	0.0782874	0.705864	0.128786	0.585662	0.0897331	0.553598	0.0928318		0.807329	0.182018	0.613593	0.106826	0.770653	0.233854	0.776923	0.255408
CORTEX	8	S1	Dihydropyrimidinase-related protein 2 OS=Rattus norvegicus OX=10116 GN=Dpysl2 PE=1 SV=1	Dpysl2	P47942	63	35	30	62278		0.476121	0.121137	0.557648	0.392777	0.423797	0.167999	0.476589	0.190712		1.12072	0.31151	0.971654	0.374647	1.19955	0.31642	1.09178	0.160063
CORTEX	9	S1	Dihydropyrimidinase-related protein 2 OS=Rattus norvegicus OX=10116 GN=Dpysl2 PE=1 SV=1	Dpysl2	P47942	17	10	8	62278		0.416367	0.0386017	0.414097	0.105949	0.411265	0.0532204	0.388548	0.0211714		0.77998	0.0759479	0.640168	0.335197	0.703416	0.124991	0.755646	0.0650624
CORTEX	10	S1	ATP synthase subunit beta mitochondrial OS=Rattus norvegicus OX=10116 GN=Atp5f1b PE=1 SV=2	Atp5f1b	P10719	23	9	9	56354		0.637601	0.146243	0.539315	0.156388	0.562521	0.133426	0.64752	0.078919		0.6227	0.0863449	0.753511	0.183699	0.657973	0.182525	0.562585	0.0201339
CORTEX	11	S1	Pyruvate kinase PKM OS=Rattus norvegicus OX=10116 GN=Pkm PE=1 SV=3	Pkm	P11980	70	56	11	57818		1.79538	0.631895	1.34021	0.33578	0.791157	0.155343	1.48465	0.77698	*	0.335b	0.167975	0.366ab	0.0974509	0.750a	0.223836	0.348ab	0.201316
CORTEX	12	S1	Alpha-1-antiproteinase OS=Rattus norvegicus OX=10116 GN=Serpina1 PE=1 SV=2	Serpina1	P17475	14	5	5	46136		3.06013	0.874435	4.608	2.06079	5.09893	0.998852	3.98996	0.784059		0.373901	0.0580633	0.326931	0.0319953	0.437392	0.182873	0.384673	0.0323853
CORTEX	13	S1	Tubulin alpha-1A chain OS=Rattus norvegicus OX=10116 GN=Tuba1a PE=1 SV=1	Tuba1a	P68370	35	13	3	50136		3.93645	1.29999	4.47624	2.32263	5.17343	0.802702	4.34285	2.17242		0.444981	0.0414982	0.555445	0.223865	0.727051	0.215876	0.55676	0.260406
CORTEX	13	S1	Tubulin alpha-1B chain OS=Rattus norvegicus OX=10116 GN=Tuba1b PE=1 SV=1	Tuba1b	Q6P9V9	35	13	3	50152		3.93645	1.29999	4.47624	2.32263	5.17343	0.802702	4.34285	2.17242		0.444981	0.0414982	0.555445	0.223865	0.727051	0.215876	0.55676	0.260406
CORTEX	14	S1	Gamma-enolase OS=Rattus norvegicus OX=10116 GN=Eno2 PE=1 SV=2	Eno2	P07323	72	38	24	47141		1.30025	0.238142	1.68768	0.513403	1.37456	0.252805	1.19081	0.198608		0.444333	0.0402089	0.371141	0.111697	0.462433	0.0940261	0.509889	0.131987
CORTEX	15	S1	Actin cytoplasmic 1 OS=Rattus norvegicus OX=10116 GN=Actb PE=1 SV=1	Actb	P60711	53	19	9	41737		2.83663	1.13434	2.46759	0.866976	3.13883	0.735648	1.99447	0.250284		0.829329	0.23156	0.847066	0.153846	0.697022	0.173919	1.0755	0.359434
CORTEX	15	S1	Actin cytoplasmic 2 OS=Rattus norvegicus OX=10116 GN=Actg1 PE=1 SV=1	Actg1	P63259	53	19	9	41793		2.83663	1.13434	2.46759	0.866976	3.13883	0.735648	1.99447	0.250284		0.829329	0.23156	0.847066	0.153846	0.697022	0.173919	1.0755	0.359434
CORTEX	16	S1	Creatine kinase B-type OS=Rattus norvegicus OX=10116 GN=Ckb PE=1 SV=2	Ckb	P07335	72	36	33	42725		2.88829	0.536802	3.13723	1.64923	3.11864	0.542187	3.13827	0.824834		0.816333	0.175528	0.738744	0.20839	0.782612	0.0645931	0.784965	0.120411
CORTEX	17	S1	Alpha-enolase OS=Rattus norvegicus OX=10116 GN=Eno1 PE=1 SV=4	Eno1	P04764	28	15	10	47128		0.332387	0.0171668	0.370556	0.0906525	0.336587	0.0558967	0.353133	0.0291069	*	1.241b	0.206955	0.853b	0.128807	1.429a	0.47168	1.318ab	0.205412
CORTEX	18	S1	Alpha-enolase OS=Rattus norvegicus OX=10116 GN=Eno1 PE=1 SV=4	Eno1	P04764	28	15	10	47128		1.55698	0.434711	1.47048	0.216664	1.0337	0.219389	1.61206	0.815584	*	0.368b	0.063929	0.412b	0.120131	0.518a	0.02613	0.398ab	0.108516
CORTEX	19	S1	Aspartate aminotransferase cytoplasmic OS=Rattus norvegicus OX=10116 GN=Got1 PE=1 SV=3	Got1	P13221	34	14	14	46429		0.418578	0.0622027	0.42907	0.0118144	0.311693	0.0465344	0.409508	0.0690125	*	0.747b	0.072464	0.630b	0.103096	1.069a	0.105171	0.925ab	0.15708
CORTEX	20	S1	Glutamine synthetase OS=Rattus norvegicus OX=10116 GN=Glul PE=1 SV=3	Glul	P09606	40	20	20	42268		0.482792	0.0997758	0.350187	0.0678371	0.402083	0.0967722	0.462852	0.0951071	*	0.905ab	0.0614618	1.277a	0.277587	0.957a	0.312865	0.886b	0.151195
CORTEX	21	S1	Fructose-bisphosphate aldolase C OS=Rattus norvegicus OX=10116 GN=Aldoc PE=1 SV=3	Aldoc	P09117	22	7	6	39284		0.82426	0.104967	0.670019	0.0580201	0.833292	0.0813934	0.859938	0.0359115	*	0.600b	0.0498693	0.742a	0.156867	0.622ab	0.0695408	0.550b	0.0331245
CORTEX	22	S1	Phosphoglycerate kinase 1 OS=Rattus norvegicus OX=10116 GN=Pgk1 PE=1 SV=2	Pgk1	P16617	37	16	16	44538		0.571093	0.0642696	0.572748	0.0654848	0.427815	0.0782469	0.690782	0.132656	*	0.971a	0.177347	1.075a	0.190688	1.005ab	0.301087	0.608b	0.108961
CORTEX	23	S1	Fructose-bisphosphate aldolase C OS=Rattus norvegicus OX=10116 GN=Aldoc PE=1 SV=3	Aldoc	P09117	23	9	8	39284		0.338041	0.0152721	0.357925	0.0391135	0.292021	0.0256913	0.37346	0.0665512	*	1.260b	0.0994936	1.491a	0.325111	1.289ab	0.143378	1.134b	0.213561
CORTEX	23	S1	Malate dehydrogenase cytoplasmic OS=Rattus norvegicus OX=10116 GN=Mdh1 PE=1 SV=3	Mdh1	O88989	13	4	4	36483		0.338041	0.0152721	0.357925	0.0391135	0.292021	0.0256913	0.37346	0.0665512		1.25963	0.0994936	1.49104	0.325111	1.2894	0.143378	1.13382	0.213561
CORTEX	24	S1	Glyceraldehyde-3-phosphate dehydrogenase OS=Rattus norvegicus OX=10116 GN=Gapdh PE=1 SV=3	Gapdh	P04797	50	20	20	35828		0.538802	0.21295	0.375066	0.0363144	0.382326	0.0338588	0.45539	0.0543541		0.998085	0.331925	1.3695	0.186615	1.17248	0.103624	0.939135	0.0560808
CORTEX	25	S1	Fructose-bisphosphate aldolase C OS=Rattus norvegicus OX=10116 GN=Aldoc PE=1 SV=3	Aldoc	P09117	45	16	14	39284		0.884428	0.160078	0.64947	0.0381428	0.708378	0.095763	0.883176	0.0657643	*	0.645b	0.0349789	0.843a	0.243662	0.671ab	0.185445	0.543b	0.101757
CORTEX	26	S1	Fructose-bisphosphate aldolase C OS=Rattus norvegicus OX=10116 GN=Aldoc PE=1 SV=3	Aldoc	P09117	53	23	22	39284		0.677876	0.0480433	0.514387	0.0676704	0.667745	0.0947554	0.714137	0.0505958	*	0.852b	0.272804	1.249a	0.307058	0.751761	0.0530434	0.720894	0.0373843
CORTEX	27	S1	Fructose-bisphosphate aldolase A OS=Rattus norvegicus OX=10116 GN=Aldoa PE=1 SV=2	Aldoa	P05065	52	24	19	39352		0.60461	0.0651204	0.495249	0.0879752	0.578491	0.0574695	0.750214	0.269156		0.990667	0.199644	1.57563	0.679737	1.24873	0.131336	1.1274	0.392175
CORTEX	28	S1	Fructose-bisphosphate aldolase A OS=Rattus norvegicus OX=10116 GN=Aldoa PE=1 SV=2	Aldoa	P05065	32	15	14	39352		0.643918	0.188397	0.438051	0.099112	0.515368	0.0714695	0.674415	0.149346		1.3847	0.213431	1.81962	0.078908	1.42527	0.272103	0.994417	0.179132
CORTEX	29	S1	L-lactate dehydrogenase B chain OS=Rattus norvegicus OX=10116 GN=Ldhb PE=1 SV=2	Ldhb	P42123	65	38	38	36612		0.772505	0.15572	0.635992	0.160506	0.737135	0.103696	0.733007	0.135485		0.910801	0.283914	0.770938	0.139987	0.901106	0.256386	0.796148	0.215526
CORTEX	30	S1	Malate dehydrogenase cytoplasmic OS=Rattus norvegicus OX=10116 GN=Mdh1 PE=1 SV=3	Mdh1	O88989	59	27	26	36483		0.957108	0.144873	0.990515	0.159819	0.954627	0.170928	1.11376	0.265778		0.551265	0.0663449	0.604388	0.200762	0.569251	0.0577997	0.550746	0.126614
CORTEX	31	S1	Fructose-bisphosphate aldolase C OS=Rattus norvegicus OX=10116 GN=Aldoc PE=1 SV=3	Aldoc	P09117	22	8	8	39284		0.598517	0.162451	0.56991	0.0404623	0.547539	0.0758492	0.575421	0.1124	*	2.179b	0.555334	2.764s	0.107456	2.685sb	0.992523	2.043b	0.443539
CORTEX	32	S1	Synapsin-1 OS=Rattus norvegicus OX=10116 GN=Syn1 PE=1 SV=3	Syn1	P09951	16	14	14	73988		1.95264	0.466617	0.827777	0.175093	1.31174	0.0704787	1.28014	0.416024	*	1.025b	0.268133	2.978a	0.37435	2.231a	0.654368	2.556ab	0.315151
CORTEX	33	S1	Ubiquitin carboxyl-terminal hydrolase isozyme L1 OS=Rattus norvegicus OX=10116 GN=Uchl1 PE=1 SV=2	Uchl1	Q00981	67	27	27	24838		0.744886	0.103006	0.868028	0.0810377	0.816087	0.0385609	0.766617	0.0828099		1.28064	0.365435	1.1708	0.104694	1.23867	0.363616	1.07433	0.0518267
CORTEX	34	S1	Triosephosphate isomerase OS=Rattus norvegicus OX=10116 GN=Tpi1 PE=1 SV=2	Tpi1	P48500	39	8	8	26849		n.q.		n.q.		n.q.		n.q.			n.q.		n.q.		n.q.		n.q.
CORTEX	35	S1	Triosephosphate isomerase OS=Rattus norvegicus OX=10116 GN=Tpi1 PE=1 SV=2	Tpi1	P48500	43	11	11	26849		0.482975	0.144452	0.514648	0.139816	0.536458	0.140003	0.6479	0.0410543	*	2.157ab	0.739934	2.286a	0.636436	1.982b	0.925871	1.202b	0.167583
CORTEX	36	S1	Triosephosphate isomerase OS=Rattus norvegicus OX=10116 GN=Tpi1 PE=1 SV=2	Tpi1	P48500	69	19	19	26849		0.855267	0.0941154	0.804344	0.132343	0.768151	0.0962422	0.799439	0.180007	*	2.507ab	0.348504	3.064a	1.12264	2.136b	0.245866	2.743b	0.32077
CORTEX	37	S1	Protein/nucleic acid deglycase DJ-1 OS=Rattus norvegicus OX=10116 GN=Park7 PE=1 SV=1	Park7	O88767	44	10	10	19974		0.777001	0.12687	0.60087	0.23592	0.723727	0.103351	0.985368	0.0961036		11.4349	3.04593	13.3037	4.64058	8.08341	2.16408	8.02588	1.17067
CORTEX	38	S1	Transketolase OS=Rattus norvegicus OX=10116 GN=Tkt PE=1 SV=1	Tkt	P50137	32	24	24	67644		n.q.	n.q.	n.q.	n.q.	n.q.	n.q.	n.q.	n.q.		n.q.	n.q.	n.q.	n.q.	n.q.	n.q.	n.q.	n.q.
CORTEX	39	S1	14-3-3 protein beta/alpha OS=Rattus norvegicus OX=10116 GN=Ywhab PE=1 SV=3	Ywhab	P35213	66	18	8	28054		n.q.	n.q.	n.q.	n.q.	n.q.	n.q.	n.q.	n.q.		n.q.	n.q.	n.q.	n.q.	n.q.	n.q.	n.q.	n.q.
CORTEX	39	S1	14-3-3 protein gamma OS=Rattus norvegicus OX=10116 GN=Ywhag PE=1 SV=2	Ywhag	P61983	64	19	11	28303		n.q.	n.q.	n.q.	n.q.	n.q.	n.q.	n.q.	n.q.		n.q.	n.q.	n.q.	n.q.	n.q.	n.q.	n.q.	n.q.
CORTEX	39	S1	14-3-3 protein eta OS=Rattus norvegicus OX=10116 GN=Ywhah PE=1 SV=2	Ywhah	P68511	67	16	9	28212		n.q.	n.q.	n.q.	n.q.	n.q.	n.q.	n.q.	n.q.		n.q.	n.q.	n.q.	n.q.	n.q.	n.q.	n.q.	n.q.
CORTEX	39	S1	14-3-3 protein theta OS=Rattus norvegicus OX=10116 GN=Ywhaq PE=1 SV=1	Ywhaq	P68255	66	18	10	27778		n.q.	n.q.	n.q.	n.q.	n.q.	n.q.	n.q.	n.q.		n.q.	n.q.	n.q.	n.q.	n.q.	n.q.	n.q.	n.q.
CORTEX	39	S1	14-3-3 protein zeta/delta OS=Rattus norvegicus OX=10116 GN=Ywhaz PE=1 SV=1	Ywhaz	P63102	76	26	15	27771		n.q.	n.q.	n.q.	n.q.	n.q.	n.q.	n.q.	n.q.		n.q.	n.q.	n.q.	n.q.	n.q.	n.q.	n.q.	n.q.
CORTEX	40	S1	Rho GDP-dissociation inhibitor 1 OS=Rattus norvegicus OX=10116 GN=Arhgdia PE=1 SV=1	Arhgdia	Q5XI73	36	8	8	23407		n.q.	n.q.	n.q.	n.q.	n.q.	n.q.	n.q.	n.q.		n.q.	n.q.	n.q.	n.q.	n.q.	n.q.	n.q.	n.q.
CORTEX	41	S1	Peptidyl-prolyl cis-trans isomerase A OS=Rattus norvegicus OX=10116 GN=Ppia PE=1 SV=2	Ppia	P10111	49	11	11	17874		n.q.	n.q.	n.q.	n.q.	n.q.	n.q.	n.q.	n.q.		n.q.	n.q.	n.q.	n.q.	n.q.	n.q.	n.q.	n.q.
CORTEX	42	S1	Hemoglobin subunit alpha-1/2 OS=Rattus norvegicus OX=10116 GN=Hba1 PE=1 SV=3	Hba1	P01946	37	4	4	15329		n.q.	n.q.	n.q.	n.q.	n.q.	n.q.	n.q.	n.q.		n.q.	n.q.	n.q.	n.q.	n.q.	n.q.	n.q.	n.q.
CORTEX	43	S1	Hemoglobin subunit beta-1 OS=Rattus norvegicus OX=10116 GN=Hbb PE=1 SV=3	Hbb	P02091	50	6	6	15979		n.q.	n.q.	n.q.	n.q.	n.q.	n.q.	n.q.	n.q.		n.q.	n.q.	n.q.	n.q.	n.q.	n.q.	n.q.	n.q.
CORTEX	44	S2	Syntaxin-binding protein 1 OS=Rattus norvegicus OX=10116 GN=Stxbp1 PE=1 SV=1	Stxbp1	P61765	25	15	15	67569		0.510353	0.125698	0.607015	0.157824	0.483375	0.083674	0.632724	0.115063		0.287116	0.0724551	0.219367	0.0378683	0.294573	0.134653	0.306175	0.0392696
CORTEX	44	S2	Isoform 2 of Syntaxin-binding protein 1 OS=Rattus norvegicus OX=10116 GN=Stxbp1	Stxbp1	P61765-2	24	15	15	68736		0.510353	0.125698	0.607015	0.157824	0.483375	0.083674	0.632724	0.115063		0.287116	0.0724551	0.219367	0.0378683	0.294573	0.134653	0.306175	0.0392696
CORTEX	45	S2	Heat shock cognate 71 kDa protein OS=Rattus norvegicus OX=10116 GN=Hspa8 PE=1 SV=1	Hspa8	P63018	44	41	30	70871		1.01657	0.132575	0.921319	0.149559	0.880749	0.119799	0.925086	0.125847		0.291186	0.102683	0.276466	0.045051	0.347592	0.152786	0.27912	0.0623866
CORTEX	46	S2	Glyceraldehyde-3-phosphate dehydrogenase OS=Rattus norvegicus OX=10116 GN=Gapdh PE=1 SV=3	Gapdh	P04797	9	3	3	35828		0.474287	0.146555	0.491961	0.0833136	0.475051	0.138895	0.378193	0.0436892		1.10769	0.181254	0.761562	0.108283	0.839366	0.224335	1.08823	0.213747
CORTEX	47	S2	Syntaxin-binding protein 1 OS=Rattus norvegicus OX=10116 GN=Stxbp1 PE=1 SV=1	Stxbp1	P61765	25	15	15	67569		0.487606	0.145381	0.431894	0.064312	0.516283	0.123717	0.678225	0.063931		0.678372	0.179965	0.710046	0.222749	0.599458	0.0432358	0.498507	0.0452683
CORTEX	48	S2	Tubulin beta-2A chain OS=Rattus norvegicus OX=10116 GN=Tubb2a PE=1 SV=1	Tubb2a	P85108	54	28	3	49907		3.07175	0.308134	4.82494	0.582942	4.44248	0.498651	2.55015	0.579845		1.34476	0.242088	1.16135	0.197631	1.52889	0.19519	1.57022	0.340469
CORTEX	49	S2	Tubulin beta-2B chain OS=Rattus norvegicus OX=10116 GN=Tubb2b PE=1 SV=1	Tubb2b	Q3KRE8	38	14	4	49953		1.75517	0.215421	2.15768	0.264797	2.21637	0.0933343	1.39198	0.1657		2.62334	0.0242515	2.35845	0.328195	2.27013	0.41562	2.54495	0.453539
CORTEX	49	S2	Tubulin beta-3 chain OS=Rattus norvegicus OX=10116 GN=Tubb3 PE=1 SV=1	Tubb3	Q4QRB4	28	11	4	50419		1.75517	0.215421	2.15768	0.264797	2.21637	0.0933343	1.39198	0.1657		2.62334	0.0242515	2.35845	0.328195	2.27013	0.41562	2.54495	0.453539
CORTEX	50	S2	60 kDa heat shock protein mitochondrial OS=Rattus norvegicus OX=10116 GN=Hspd1 PE=1 SV=1	Hspd1	P63039	26	15	15	60956		0.413103	0.0346868	0.525928	0.0443774	0.554507	0.0929026	0.489736	0.0366992		0.795001	0.188001	0.570679	0.0496826	0.644123	0.156674	0.67669	0.0679489
CORTEX	51	S2	Dihydropyrimidinase-related protein 2 OS=Rattus norvegicus OX=10116 GN=Dpysl2 PE=1 SV=1	Dpysl2	P47942	37	23	20	62278		0.512242	0.0303878	0.573024	0.0781512	0.562788	0.099553	0.504821	0.0742695		0.589718	0.100463	0.414567	0.0458096	0.441368	0.10749	0.525322	0.0847527
CORTEX	52	S2	Dihydropyrimidinase-related protein 3 OS=Rattus norvegicus OX=10116 GN=Dpysl3 PE=1 SV=2	Dpysl3	Q62952	13	6	4	61967		0.40057	0.0376694	0.427376	0.0363824	0.36085	0.0576519	0.42326	0.0462663	*	0.586ab	0.14128	0.471b	0.00899431	0.518ab	0.192575	0.626a	0.0525489
CORTEX	53	S2	Septin-11 OS=Rattus norvegicus OX=10116 GN=Septin11 PE=1 SV=1	Septin11	B3GNI6	13	5	3	49695		0.515078	0.0528605	0.436352	0.0418841	0.508376	0.0748228	0.574785	0.054527		0.593924	0.0863579	0.735836	0.145875	0.535801	0.0838925	0.669005	0.0402352
CORTEX	54	S2	Fascin OS=Rattus norvegicus OX=10116 GN=Fscn1 PE=1 SV=2	Fscn1	P85845	31	21	21	54491		0.54356	0.0933035	0.53882	0.127574	0.537924	0.163258	0.662858	0.163611		0.510827	0.110948	0.55803	0.138901	0.532138	0.186604	0.502932	0.0526586
CORTEX	55	S2	Fascin OS=Rattus norvegicus OX=10116 GN=Fscn1 PE=1 SV=2	Fscn1	P85845	22	13	13	54491		0.463499	0.10041	0.441455	0.0326595	0.507855	0.0279362	0.610405	0.16278		0.621462	0.0668478	0.826239	0.141505	0.671435	0.0582234	0.68556	0.0420038
CORTEX	56	S2	Fascin OS=Rattus norvegicus OX=10116 GN=Fscn1 PE=1 SV=2	Fscn1	P85845	20	10	10	54491		0.609669	0.0644203	0.512666	0.0233559	0.407521	0.0817765	0.588958	0.109862		0.593766	0.19835	0.681447	0.177805	0.850375	0.225424	0.778398	0.220448
CORTEX	57	S2	Glutamate dehydrogenase 1 mitochondrial OS=Rattus norvegicus OX=10116 GN=Glud1 PE=1 SV=2	Glud1	P10860	51	34	34	61416		0.613266	0.0651673	0.498611	0.048243	0.461068	0.00792519	0.59756	0.0182593	*	0.614b	0.0513836	1.001a	0.206702	1.196a	0.386101	0.744ab	0.159185
CORTEX	58	S2	ATP synthase subunit alpha mitochondrial OS=Rattus norvegicus OX=10116 GN=Atp5f1a PE=1 SV=2	Atp5f1a	P15999	16	9	9	59754		0.840613	0.201037	0.570887	0.10576	0.51788	0.0238721	0.817425	0.160688		0.328736	0.199241	0.410581	0.121082	0.497906	0.104312	0.351882	0.130894
CORTEX	59	S2	Actin cytoplasmic 1 OS=Rattus norvegicus OX=10116 GN=Actb PE=1 SV=1	Actb	P60711	29	10	10	41737		0.524062	0.0627629	0.576132	0.0265223	0.657873	0.0281094	0.635222	0.148727		0.936491	0.0900295	0.696278	0.144624	0.702289	0.13141	0.806742	0.154331
CORTEX	59	S2	Actin cytoplasmic 2 OS=Rattus norvegicus OX=10116 GN=Actg1 PE=1 SV=1	Actg1	P63259	29	10	10	41793		0.524062	0.0627629	0.576132	0.0265223	0.657873	0.0281094	0.635222	0.148727		0.936491	0.0900295	0.696278	0.144624	0.702289	0.13141	0.806742	0.154331
CORTEX	60	S2	Creatine kinase B-type OS=Rattus norvegicus OX=10116 GN=Ckb PE=1 SV=2	Ckb	P07335	20	5	5	42725		8.94177	0.67508	8.34595	0.191606	8.09379	1.21471	7.01505	1.79025	*	1.300ab	0.100989	1.275ab	0.135514	1.105b	0.179421	1.755a	0.392414
CORTEX	64	S2	Actin cytoplasmic 1 OS=Rattus norvegicus OX=10116 GN=Actb PE=1 SV=1	Actb	P60711	50	19	19	41737		0.580044	0.0979643	0.63795	0.017285	0.591334	0.0284518	0.693503	0.0896082		0.781866	0.0168945	0.720389	0.0463146	0.94508	0.0683521	0.703836	0.0393337
CORTEX	64	S2	Actin cytoplasmic 2 OS=Rattus norvegicus OX=10116 GN=Actg1 PE=1 SV=1	Actg1	P63259	50	19	19	41793		0.580044	0.0979643	0.63795	0.017285	0.591334	0.0284518	0.693503	0.0896082		0.781866	0.0168945	0.720389	0.0463146	0.94508	0.0683521	0.703836	0.0393337
CORTEX	62	S2	Dihydropyrimidinase-related protein 2 OS=Rattus norvegicus OX=10116 GN=Dpysl2 PE=1 SV=1	Dpysl2	P47942	7	3	3	62278		0.578658	0.0975803	0.674283	0.0736557	0.553405	0.0391377	0.625319	0.189463		0.592002	0.080606	0.478543	0.14465	0.56643	0.129634	0.5405	0.178854
CORTEX	62	S2	14-3-3 protein zeta/delta OS=Rattus norvegicus OX=10116 GN=Ywhaz PE=1 SV=1	Ywhaz	P63102	16	3	3	27771		0.578658	0.0975803	0.674283	0.0736557	0.553405	0.0391377	0.625319	0.189463		0.592002	0.080606	0.478543	0.14465	0.56643	0.129634	0.5405	0.178854
CORTEX	63	S2	Albumin OS=Rattus norvegicus OX=10116 GN=Alb PE=1 SV=2	Alb	P02770	6	3	3	68731		0.694536	0.0568983	0.537508	0.105622	0.592535	0.0332248	1.03291	0.386913		0.889633	0.238239	1.03478	0.0862315	0.887379	0.0445501	0.657438	0.137963
CORTEX	64	S2	Pyruvate dehydrogenase E1 component subunit alpha somatic form mitochondrial OS=Rattus norvegicus OX=10116 GN=Pdha1 PE=1 SV=2	Pdha1	P26284	21	8	8	43227		0.551701	0.0788878	0.496554	0.0532815	0.479391	0.0459919	0.603893	0.0276669	*	0.990ab	0.214634	1.101a	0.160246	1.028a	0.0981445	0.819b	0.165259
CORTEX	65	S2	Glutamine synthetase OS=Rattus norvegicus OX=10116 GN=Glul PE=1 SV=3	Glul	P09606	47	16	16	42268		1.24899	0.296051	1.12692	0.0898241	1.2752	0.101577	1.23931	0.103177	*	0.485ab	0.154541	0.438a	0.0743903	0.470a	0.151263	0.470b	0.0917075
CORTEX	66	S2	Glutamine synthetase OS=Rattus norvegicus OX=10116 GN=Glul PE=1 SV=3	Glul	P09606	9	4	4	42268		0.967472	0.115607	0.680248	0.0427083	0.582165	0.0547528	0.92867	0.173516	*	1.008ab	0.307189	1.521a	0.232829	1.907a	0.180816	1.153b	0.0420545
CORTEX	67	S2	Glutamine synthetase OS=Rattus norvegicus OX=10116 GN=Glul PE=1 SV=3	Glul	P09606	6	3	3	42268		0.698057	0.00191221	0.518862	0.0512084	0.521088	0.0813359	0.99958	0.254082	*	0.769ab	0.239788	0.959a	0.31524	0.951a	0.0945802	0.549b	0.0951313
CORTEX	67	S2	Hyaluronan and proteoglycan link protein 1 OS=Rattus norvegicus OX=10116 GN=Hapln1 PE=1 SV=2	Hapln1	P03994	8	3	3	40262		0.698057	0.00191221	0.518862	0.0512084	0.521088	0.0813359	0.99958	0.254082	*	0.768ab	0.239788	0.959a	0.31524	0.951a	0.0945802	0.549b	0.0951313
CORTEX	67	S2	Pyruvate dehydrogenase E1 component subunit alpha somatic form mitochondrial OS=Rattus norvegicus OX=10116 GN=Pdha1 PE=1 SV=2	Pdha1	P26284	7	3	3	43227		0.698057	0.00191221	0.518862	0.0512084	0.521088	0.0813359	0.99958	0.254082	*	0.768ab	0.239788	0.959a	0.31524	0.951a	0.0945802	0.549b	0.0951313
CORTEX	68	S2	Guanine nucleotide-binding protein G(o) subunit alpha OS=Rattus norvegicus OX=10116 GN=Gnao1 PE=1 SV=2	Gnao1	P59215	23	9	7	40069		0.500141	0.037541	0.417128	0.100377	0.646445	0.0984092	0.555754	0.0981272		0.822638	0.119137	0.862129	0.184465	0.549324	0.134587	0.812469	0.287343
CORTEX	69	S2	Pyruvate dehydrogenase E1 component subunit beta mitochondrial OS=Rattus norvegicus OX=10116 GN=Pdhb PE=1 SV=2	Pdhb	P49432	38	18	18	38982		0.366413	0.0476203	0.427027	0.0615024	0.4423	0.0890092	0.425231	0.0670341	*	1.426a	0.253117	0.900b	0.150873	0.947ab	0.394179	1.308ab	0.316224
CORTEX	70	S2	Guanine nucleotide-binding protein G(I)/G(S)/G(T) subunit beta-1 OS=Rattus norvegicus OX=10116 GN=Gnb1 PE=1 SV=4/Guanine nucleotide-binding protein G(I)/G(S)/G(T) subunit beta-2 OS=Rattus norvegicus OX=10116 GN=Gnb2 PE=1 SV=4	Gnb1/Gnb2	P54311/P54313	10	3	3	37377		0.389757	0.0773425	0.464756	0.133315	0.596546	0.0890903	0.523192	0.0565073		1.27158	0.239075	0.971335	0.239892	0.671706	0.120254	1.09349	0.0787016
CORTEX	71	S2	Tubulin alpha-1A chain OS=Rattus norvegicus OX=10116 GN=Tuba1a PE=1 SV=1	Tuba1a	P68370	12	4	4	50136		0.841908	0.0904871	0.76836	0.0927018	0.93124	0.23154	1.04913	0.110246		0.434968	0.0849194	0.437425	0.0506228	0.372413	0.0440954	0.375201	0.0844786
CORTEX	71	S2	Tubulin alpha-1B chain OS=Rattus norvegicus OX=10116 GN=Tuba1b PE=1 SV=1	Tuba1b	Q6P9V9	12	4	4	50152		0.841908	0.0904871	0.76836	0.0927018	0.93124	0.23154	1.04913	0.110246		0.434968	0.0849194	0.437425	0.0506228	0.372413	0.0440954	0.375201	0.0844786
CORTEX	71	S2	Tubulin alpha-1C chain OS=Rattus norvegicus OX=10116 GN=Tuba1c PE=1 SV=1	Tuba1c	Q6AYZ1	12	4	4	49937		0.841908	0.0904871	0.76836	0.0927018	0.93124	0.23154	1.04913	0.110246		0.434968	0.0849194	0.437425	0.0506228	0.372413	0.0440954	0.375201	0.0844786
CORTEX	72	S2	Glyceraldehyde-3-phosphate dehydrogenase OS=Rattus norvegicus OX=10116 GN=Gapdh PE=1 SV=3	Gapdh	P04797	27	10	10	35828		0.568791	0.0569792	0.436605	0.0330434	0.508119	0.0620303	0.841419	0.111988	*	0.634b	0.121941	0.999ab	0.35066	0.954a	0.108408	0.568b	0.291596
CORTEX	72	S2	Synapsin-1 OS=Rattus norvegicus OX=10116 GN=Syn1 PE=1 SV=3	Syn1	P09951	17	11	9	73988		0.568791	0.0569792	0.436605	0.0330434	0.508119	0.0620303	0.841419	0.111988	*	0.634b	0.121941	0.999a	0.35066	0.954a	0.108408	0.568ab	0.291596
CORTEX	73	S2	Glyceraldehyde-3-phosphate dehydrogenase OS=Rattus norvegicus OX=10116 GN=Gapdh PE=1 SV=3	Gapdh	P04797	30	14	14	35828		0.642888	0.13766	0.46552	0.031441	0.526686	0.0749372	1.04525	0.0386631	*	1.576b	0.245675	1.953ab	0.683233	2.178a	0.457439	1.091b	0.604264
CORTEX	73	S2	Synapsin-1 OS=Rattus norvegicus OX=10116 GN=Syn1 PE=1 SV=3	Syn1	P09951	14	12	11	73988		0.642888	0.13766	0.46552	0.031441	0.526686	0.0749372	1.04525	0.0386631	*	1.576b	0.245675	1.953a	0.683233	2.178a	0.457439	1.091ab	0.604264
CORTEX	74	S2	Glyceraldehyde-3-phosphate dehydrogenase OS=Rattus norvegicus OX=10116 GN=Gapdh PE=1 SV=3	Gapdh	P04797	34	16	16	35828		0.677483	0.0804715	0.466258	0.0859907	0.5688	0.0884361	0.960394	0.0673227	*	0.504b	0.0976584	0.670ab	0.10992	0.648a	0.103421	0.462b	0.128453
CORTEX	75	S2	Phosphoglycerate mutase 1 OS=Rattus norvegicus OX=10116 GN=Pgam1 PE=1 SV=4	Pgam1	P25113	28	9	9	28832		n.q.	n.q.	n.q.	n.q.	n.q.	n.q.	n.q.	n.q.		n.q.	n.q.	n.q.	n.q.	n.q.	n.q.	n.q.	n.q.
CORTEX	76	S2	Triosephosphate isomerase OS=Rattus norvegicus OX=10116 GN=Tpi1 PE=1 SV=2	Tpi1	P48500	40	9	9	26849		n.q.	n.q.	n.q.	n.q.	n.q.	n.q.	n.q.	n.q.		n.q.	n.q.	n.q.	n.q.	n.q.	n.q.	n.q.	n.q.
CORTEX	77	S2	Phosphoglycerate mutase 1 OS=Rattus norvegicus OX=10116 GN=Pgam1 PE=1 SV=4	Pgam1	P25113	12	3	3	28832		n.q.	n.q.	n.q.	n.q.	n.q.	n.q.	n.q.	n.q.		n.q.	n.q.	n.q.	n.q.	n.q.	n.q.	n.q.	n.q.
CEREBELLUM	1	S3	Heat shock cognate 71 kDa protein OS=Rattus norvegicus OX=10116 GN=Hspa8 PE=1 SV=1	Hspa8	P63018	59	47	33	70871		1.57659	0.359346	1.86693	0.0763692	2.51261	0.575291	1.51478	0.433303	*	0.405ab	0.144006	0.248b	0.0311484	0.277ab	0.010105	0.559a	0.127459
CEREBELLUM	2	S3	Albumin OS=Rattus norvegicus OX=10116 GN=Alb PE=1 SV=2	Alb	P02770	32	19	19	68731		0.461809	0.0578969	0.520912	0.043155	0.389231	0.0567074	0.482752	0.150161		1.21806	0.739993	0.953864	0.0455951	1.45235	0.302398	1.10616	0.082454
CEREBELLUM	3	S3	Aconitate hydratase mitochondrial OS=Rattus norvegicus OX=10116 GN=Aco2 PE=1 SV=2	Aco2	Q9ER34	22	15	15	85433		0.503334	0.0704853	0.493705	0.242397	0.395913	0.0604968	0.467841	0.114229		1.26492	0.846919	1.2399	0.454341	1.46442	0.268565	1.18343	0.421073
CEREBELLUM	4	S3	Aconitate hydratase mitochondrial OS=Rattus norvegicus OX=10116 GN=Aco2 PE=1 SV=2	Aco2	Q9ER34	34	28	28	85433		0.506578	0.0813322	0.668683	0.334047	0.490436	0.131649	0.443002	0.148552		1.25754	0.984973	0.861217	0.342274	1.34328	0.265195	1.23376	0.299297
CEREBELLUM	5	S3	Tubulin beta-2A chain OS=Rattus norvegicus OX=10116 GN=Tubb2a PE=1 SV=1	Tubb2a	P85108	43	21	3	49907		1.5187	0.986787	1.51538	0.137368	1.93076	0.427055	1.66118	0.563357		0.678076	0.277644	0.559806	0.0782659	0.500584	0.0641119	0.703388	0.158774
CEREBELLUM	6	S3	Actin cytoplasmic 1 OS=Rattus norvegicus OX=10116 GN=Actb PE=1 SV=1	Actb	P60711	10	3	3	41737		1.10495	0.449801	1.18547	0.274683	1.68214	0.482819	1.35708	0.421047	*	0.845a	0.114455	0.684b	0.078586	0.566b	0.0876567	0.869ab	0.196631
CEREBELLUM	6	S3	Actin cytoplasmic 2 OS=Rattus norvegicus OX=10116 GN=Actg1 PE=1 SV=1	Actg1	P63259	10	3	3	41793		1.10495	0.449801	1.18547	0.274683	1.68214	0.482819	1.35708	0.421047	*	0.845a	0.114455	0.684b	0.078586	0.566b	0.0876567	0.869ab	0.196631
CEREBELLUM	7	S3	60 kDa heat shock protein mitochondrial OS=Rattus norvegicus OX=10116 GN=Hspd1 PE=1 SV=1	Hspd1	P63039	23	12	12	60956		0.514217	0.164142	0.55468	0.0377214	0.693844	0.0600022	0.603413	0.0803114	*	1.030ab	0.125597	0.747b	0.049484	0.831b	0.247446	1.083a	0.133199
CEREBELLUM	7	S3	Tubulin alpha-4A chain OS=Rattus norvegicus OX=10116 GN=Tuba4a PE=1 SV=1	Tuba4a	Q5XIF6	10	3	3	49924		0.514217	0.164142	0.55468	0.0377214	0.693844	0.0600022	0.603413	0.0803114	*	1.030ab	0.125597	0.747b	0.049484	0.831ab	0.247446	1.083a	0.133199
CEREBELLUM	8	S3	Dihydropyrimidinase-related protein 2 OS=Rattus norvegicus OX=10116 GN=Dpysl2 PE=1 SV=1	Dpysl2	P47942	60	41	31	62278		0.892004	0.326626	0.697727	0.1887	0.959661	0.219415	0.999391	0.111747	*	0.837ab	0.799129	0.688b	0.130159	0.526ab	0.0810589	0.585a	0.0713384
CEREBELLUM	9	S3	Protein disulfide-isomerase A3 OS=Rattus norvegicus OX=10116 GN=Pdia3 PE=1 SV=2	Pdia3	P11598	30	15	15	56623		0.490336	0.101606	0.49074	0.0547783	0.395561	0.049722	0.525969	0.0737479		1.26288	0.605431	0.977476	0.0875996	1.25953	0.213671	1.05817	0.0944355
CEREBELLUM	10	S3	Dihydropyrimidinase-related protein 2 OS=Rattus norvegicus OX=10116 GN=Dpysl2 PE=1 SV=1	Dpysl2	P47942	35	21	17	62278		0.706696	0.118815	0.913455	0.217728	0.596124	0.0110956	0.627088	0.0834878	*	1.191ab	0.41913	0.703b	0.131874	1.173ab	0.158066	1.344a	0.0509684
CEREBELLUM	11	S3	Pyruvate kinase PKM OS=Rattus norvegicus OX=10116 GN=Pkm PE=1 SV=3	Pkm	P11980	42	23	23	57818		0.513092	0.0941217	0.688808	0.0635234	0.444263	0.0626504	0.422039	0.0431478	*	1.367ab	1.01361	0.725b	0.132565	1.311a	0.284212	1.292a	0.240341
CEREBELLUM	12	S3	Pyruvate kinase PKM OS=Rattus norvegicus OX=10116 GN=Pkm PE=1 SV=3	Pkm	P11980	62	46	46	57818		0.900549	0.216922	1.04806	0.384217	0.713743	0.136422	0.939899	0.137554	*	1.058ab	0.953816	0.543b	0.186378	0.970a	0.313123	0.690a	0.0458618
CEREBELLUM	13	S3	Gamma-enolase OS=Rattus norvegicus OX=10116 GN=Eno2 PE=1 SV=2	Eno2	P07323	72	45	32	47141		1.34826	0.370678	1.46019	0.143316	1.52745	0.0201768	1.1343	0.140762		0.558067	0.362211	0.475512	0.0341961	0.431812	0.0584428	0.649271	0.164464
CEREBELLUM	14	S3	Actin cytoplasmic 2 OS=Rattus norvegicus OX=10116 GN=Actg1 PE=1 SV=1	Actg1	P63259	73	51	29	41793		2.31578	0.712745	2.95748	0.163971	3.18878	0.447353	2.54672	0.889411	*	0.601a	0.168022	0.333b	0.043452	0.350b	0.0558083	0.569ab	0.134032
CEREBELLUM	14	S3	Actin cytoplasmic 1 OS=Rattus norvegicus OX=10116 GN=Actb PE=1 SV=1	Actb	P60711	10	3	3	41737		2.31578	0.712745	2.95748	0.163971	3.18878	0.447353	2.54672	0.889411	*	0.601a	0.168022	0.333b	0.043452	0.350b	0.0558083	0.569ab	0.134032
CEREBELLUM	15	S3	Creatine kinase B-type OS=Rattus norvegicus OX=10116 GN=Ckb PE=1 SV=2	Ckb	P07335	80	52	45	42725		5.45805	1.03925	5.6217	1.49002	6.08249	0.318324	6.1799	0.297611		0.397112	0.236352	0.34939	0.117263	0.37754	0.108089	0.369069	0.0502824
CEREBELLUM	16	S3	Alpha-enolase OS=Rattus norvegicus OX=10116 GN=Eno1 PE=1 SV=4	Eno1	P04764	51	27	18	47128		0.654119	0.120663	0.594565	0.0482365	0.5904	0.0941655	0.639495	0.0992932	*	0.788b	0.184503	0.789b	0.0794842	0.978a	0.129156	0.903ab	0.147089
CEREBELLUM	17	S3	Alpha-enolase OS=Rattus norvegicus OX=10116 GN=Eno1 PE=1 SV=4	Eno1	P04764	59	37	30	47128		1.51264	0.147178	1.62797	0.341607	0.922894	0.0409943	1.21072	0.555544	*	0.391b	0.150708	0.354b	0.0682906	0.603a	0.0123695	0.583ab	0.247961
CEREBELLUM	18	S3	Alpha-centractin OS=Rattus norvegicus OX=10116 GN=Actr1a PE=1 SV=1	Actr1a	P85515	9	3	3	42614		0.627439	0.170037	0.497852	0.0614519	0.485684	0.0631681	0.589796	0.160473		1.03943	0.379796	1.35679	0.186324	1.2062	0.204744	1.14165	0.0889907
CEREBELLUM	19	S3	Glutamine synthetase OS=Rattus norvegicus OX=10116 GN=Glul PE=1 SV=3	Glul	P09606	26	11	11	42268		0.49082	0.117268	0.388616	0.028008	0.377082	0.0241064	0.517358	0.114671	*	1.560b	0.625116	1.389ab	0.168767	1.576a	0.178004	1.088b	0.104137
CEREBELLUM	19	S3	Isocitrate dehydrogenase [NADP] cytoplasmic OS=Rattus norvegicus OX=10116 GN=Idh1 PE=1 SV=1	Idh1	P41562	25	13	12	46734		0.49082	0.117268	0.388616	0.028008	0.377082	0.0241064	0.517358	0.114671	*	1.560ab	0.625116	1.389ab	0.168767	1.576a	0.178004	1.088b	0.104137
CEREBELLUM	19	S3	Pyruvate dehydrogenase E1 component subunit alpha somatic form mitochondrial OS=Rattus norvegicus OX=10116 GN=Pdha1 PE=1 SV=2	Pdha1	P26284	17	7	7	43227		0.49082	0.117268	0.388616	0.028008	0.377082	0.0241064	0.517358	0.114671	*	1.560ab	0.625116	1.389ab	0.168767	1.576a	0.178004	1.088b	0.104137
CEREBELLUM	20	S3	Aspartate aminotransferase cytoplasmic OS=Rattus norvegicus OX=10116 GN=Got1 PE=1 SV=3	Got1	P13221	48	23	23	46429		0.791593	0.260893	0.607546	0.147441	0.520442	0.0326608	0.586752	0.117159	*	1.233ab	0.794537	1.390a	0.401302	1.396ab	0.0783031	1.260b	0.130268
CEREBELLUM	21	S3	Fructose-bisphosphate aldolase C OS=Rattus norvegicus OX=10116 GN=Aldoc PE=1 SV=3	Aldoc	P09117	30	11	10	39284		0.611319	0.179724	0.515477	0.0758846	0.543355	0.0690908	0.626055	0.0909546	*	1.032ab	0.19412	1.157ab	0.300456	1.115a	0.145022	1.125b	0.125399
CEREBELLUM	22	S3	Fructose-bisphosphate aldolase C OS=Rattus norvegicus OX=10116 GN=Aldoc PE=1 SV=3	Aldoc	P09117	37	18	17	39284		0.643812	0.183484	0.498319	0.0304952	0.523267	0.0869564	0.533463	0.136395	*	1.598ab	0.566075	2.184ab	0.373792	1.630a	0.365792	1.699b	0.377895
CEREBELLUM	22	S3	Aspartate aminotransferase cytoplasmic OS=Rattus norvegicus OX=10116 GN=Got1 PE=1 SV=3	Got1	P13221	42	20	20	46429		0.643812	0.183484	0.498319	0.0304952	0.523267	0.0869564	0.533463	0.136395	*	1.598ab	0.566075	2.184a	0.373792	1.630ab	0.365792	1.699b	0.377895
CEREBELLUM	23	S3	Fructose-bisphosphate aldolase C OS=Rattus norvegicus OX=10116 GN=Aldoc PE=1 SV=3	Aldoc	P09117	20	7	7	39284		0.557294	0.096365	0.437264	0.0728511	0.515879	0.14452	0.449087	0.0663515	*	1.345ab	0.29792	1.799ab	0.512886	1.380a	0.216589	1.655b	0.297744
CEREBELLUM	24	S3	Fructose-bisphosphate aldolase C OS=Rattus norvegicus OX=10116 GN=Aldoc PE=1 SV=3	Aldoc	P09117	62	38	36	39284		0.82391	0.0211712	0.749694	0.216681	0.563748	0.0984576	0.599335	0.151093	*	0.888ab	0.252883	0.985ab	0.303856	1.359a	0.419471	1.178b	0.134934
CEREBELLUM	25	S3	Fructose-bisphosphate aldolase C OS=Rattus norvegicus OX=10116 GN=Aldoc PE=1 SV=3	Aldoc	P09117	64	30	28	39284		0.895094	0.216241	0.767783	0.165003	0.720197	0.039404	0.782391	0.114537	*	0.860ab	0.646919	0.910ab	0.209684	1.162a	0.154128	0.982b	0.129711
CEREBELLUM	26	S3	Fructose-bisphosphate aldolase A OS=Rattus norvegicus OX=10116 GN=Aldoa PE=1 SV=2	Aldoa	P05065	34	16	14	39352		0.602754	0.122372	0.430311	0.116055	0.509897	0.0578132	0.722388	0.0538745		1.37911	0.67966	2.2524	1.29862	1.37251	0.16979	1.10136	0.0648193
CEREBELLUM	26	S3	Fructose-bisphosphate aldolase C OS=Rattus norvegicus OX=10116 GN=Aldoc PE=1 SV=3	Aldoc	P09117	54	22	20	39284		0.602754	0.122372	0.430311	0.116055	0.509897	0.0578132	0.722388	0.0538745		1.37911	0.67966	2.2524	1.29862	1.37251	0.16979	1.10136	0.0648193
CEREBELLUM	27	S3	L-lactate dehydrogenase B chain OS=Rattus norvegicus OX=10116 GN=Ldhb PE=1 SV=2	Ldhb	P42123	59	29	25	36612		1.15984	0.146522	1.2914	0.210725	1.26108	0.177577	1.03051	0.128033		0.482874	0.197855	0.457091	0.0553805	0.386353	0.0866888	0.611124	0.0693899
CEREBELLUM	28	S3	L-lactate dehydrogenase B chain OS=Rattus norvegicus OX=10116 GN=Ldhb PE=1 SV=2	Ldhb	P42123	33	14	14	36612		0.983775	0.2623	1.22448	0.259796	0.803127	0.211554	0.971147	0.0197609		0.831527	0.560328	0.53569	0.119558	0.829327	0.0840327	0.761924	0.0380435
CEREBELLUM	29	S3	Malate dehydrogenase mitochondrial OS=Rattus norvegicus OX=10116 GN=Mdh2 PE=1 SV=2	Mdh2	P04636	12	3	3	35684		0.638115	0.191459	0.564953	0.0962279	0.525021	0.136446	0.588598	0.107556		1.36771	0.438375	1.27511	0.0870988	1.69812	0.492393	1.2949	0.396241
CEREBELLUM	30	S3	Aldo-keto reductase family 1 member A1 OS=Rattus norvegicus OX=10116 GN=Akr1a1 PE=1 SV=2	Akr1a1	P51635	31	10	10	36506		0.812985	0.0938801	0.817131	0.196324	0.715464	0.0999948	0.902282	0.0494212	*	1.528ab	0.834687	1.530ab	0.517927	1.794a	0.270261	1.096b	0.210326
CEREBELLUM	31	S3	Glyceraldehyde-3-phosphate dehydrogenase OS=Rattus norvegicus OX=10116 GN=Gapdh PE=1 SV=3	Gapdh	P04797	38	17	13	35828		1.72726	0.679286	1.16687	0.38772	0.934029	0.184162	1.39983	0.105276	*	0.812b	0.458753	1.335a	0.302993	1.684a	0.539478	0.612b	0.0969238
CEREBELLUM	32	S3	Calbindin OS=Rattus norvegicus OX=10116 GN=Calb1 PE=1 SV=2	Calb1	P07171	30	11	11	29994		0.512551	0.0582789	0.598051	0.0431882	0.878443	0.116506	0.58789	0.195497		1.56214	0.549427	1.29308	0.231916	0.852842	0.1785	1.78378	0.813773
CEREBELLUM	33	S3	Triosephosphate isomerase OS=Rattus norvegicus OX=10116 GN=Tpi1 PE=1 SV=2	Tpi1	P48500	22	6	6	26849		0.520886	0.160305	0.333531	0.0583152	0.443519	0.0233549	0.51533	0.0480395	*	1.543b	0.355449	2.605a	0.406566	1.855ab	0.350654	1.857ab	0.0127888
CEREBELLUM	34	S3	Triosephosphate isomerase OS=Rattus norvegicus OX=10116 GN=Tpi1 PE=1 SV=2	Tpi1	P48500	22	5	5	26849		0.907801	0.146548	0.636183	0.191532	0.626801	0.0869168	0.820811	0.144317	*	1.063b	0.235355	1.678a	0.398588	1.730ab	0.893676	1.232ab	0.34591
CEREBELLUM	35	S3	Phosphoglycerate mutase 1 OS=Rattus norvegicus OX=10116 GN=Pgam1 PE=1 SV=4	Pgam1	P25113	63	20	12	28832		0.715057	0.0667356	0.568087	0.174082	0.536676	0.0903706	1.02142	0.327184	*	2.371ab	1.21677	3.990a	0.720335	3.098a	1.30428	0.935b	0.274457
CEREBELLUM	36	S3	Transforming protein RhoA OS=Rattus norvegicus OX=10116 GN=Rhoa PE=1 SV=1	Rhoa	P61589	31	6	6	21782		n.q.	n.q.	n.q.	n.q.	n.q.	n.q.	n.q.	n.q.		n.q.	n.q.	n.q.	n.q.	n.q.	n.q.	n.q.	n.q.
CEREBELLUM	37	S3	Ubiquitin carboxyl-terminal hydrolase isozyme L1 OS=Rattus norvegicus OX=10116 GN=Uchl1 PE=1 SV=2	Uchl1	Q00981	56	12	12	24838		n.q.	n.q.	n.q.	n.q.	n.q.	n.q.	n.q.	n.q.		n.q.	n.q.	n.q.	n.q.	n.q.	n.q.	n.q.	n.q.
CEREBELLUM	38	S3	Rho GDP-dissociation inhibitor 1 OS=Rattus norvegicus OX=10116 GN=Arhgdia PE=1 SV=1	Arhgdia	Q5XI73	28	7	7	23407		n.q.	n.q.	n.q.	n.q.	n.q.	n.q.	n.q.	n.q.		n.q.	n.q.	n.q.	n.q.	n.q.	n.q.	n.q.	n.q.
CEREBELLUM	39	S3	Carbonic anhydrase 2 OS=Rattus norvegicus OX=10116 GN=Ca2 PE=1 SV=2	Ca2	P27139	20	7	7	29114		n.q.	n.q.	n.q.	n.q.	n.q.	n.q.	n.q.	n.q.		n.q.	n.q.	n.q.	n.q.	n.q.	n.q.	n.q.	n.q.
CEREBELLUM	40	S3	Nucleoside diphosphate kinase B OS=Rattus norvegicus OX=10116 GN=Nme2 PE=1 SV=1	Nme2	P19804	61	10	10	17283		n.q.	n.q.	n.q.	n.q.	n.q.	n.q.	n.q.	n.q.		n.q.	n.q.	n.q.	n.q.	n.q.	n.q.	n.q.	n.q.
CEREBELLUM	41	S3	Peptidyl-prolyl cis-trans isomerase A OS=Rattus norvegicus OX=10116 GN=Ppia PE=1 SV=2	Ppia	P10111	18	3	3	17874		n.q.	n.q.	n.q.	n.q.	n.q.	n.q.	n.q.	n.q.		n.q.	n.q.	n.q.	n.q.	n.q.	n.q.	n.q.	n.q.
CEREBELLUM	42	S4	2-oxoglutarate dehydrogenase complex component E1 OS=Rattus norvegicus OX=10116 GN=Ogdh PE=1 SV=1	Ogdh	Q5XI78	4	4	4	116296		0.346542	0.0912637	0.405693	0.0525734	0.264493	0.0600971	0.493461	0.108275		2.12748	0.932041	1.35651	0.417361	2.28364	1.16851	1.21534	0.290194
CEREBELLUM	43	S4	Heat shock cognate 71 kDa protein OS=Rattus norvegicus OX=10116 GN=Hspa8 PE=1 SV=1	Hspa8	P63018	39	27	19	70871		1.37513	1.00488	2.01882	0.641689	1.34776	0.541846	1.14536	0.191416	*	0.515ab	0.141465	0.336b	0.0927787	0.479ab	0.181393	0.436a	0.0997584
CEREBELLUM	44	S4	Stress-induced-phosphoprotein 1 OS=Rattus norvegicus OX=10116 GN=Stip1 PE=1 SV=1	Stip1	O35814	15	10	10	62570		0.628477	0.214244	0.517319	0.100597	0.532233	0.0376852	0.561184	0.0155789		0.839247	0.426037	0.891846	0.149063	0.797926	0.0797507	1.04712	0.339713
CEREBELLUM	44	S4	Syntaxin-binding protein 1 OS=Rattus norvegicus OX=10116 GN=Stxbp1 PE=1 SV=1	Stxbp1	P61765	18	11	11	67569		0.628477	0.214244	0.517319	0.100597	0.532233	0.0376852	0.561184	0.0155789		0.839247	0.426037	0.891846	0.149063	0.797926	0.0797507	1.04712	0.339713
CEREBELLUM	45	S4	Far upstream element-binding protein 2 OS=Rattus norvegicus OX=10116 GN=Khsrp PE=1 SV=1	Khsrp	Q99PF5	6	4	3	74227		0.719286	0.324423	0.554092	0.0428832	0.732108	0.0636075	0.652239	0.136074	*	0.576b	0.0873383	0.812a	0.0949001	0.557b	0.0348912	0.507b	0.0389047
CEREBELLUM	45	S4	ATP synthase subunit beta mitochondrial OS=Rattus norvegicus OX=10116 GN=Atp5f1b PE=1 SV=2	Atp5f1b	P10719	26	11	11	56354		1.28893	0.246221	1.54472	0.183755	1.97935	0.324864	1.84606	0.0499795		1.71578	0.0932318	1.48595	0.292981	1.54765	0.192857	1.81575	0.331938
CEREBELLUM	46	S4	Neurofilament light polypeptide OS=Rattus norvegicus OX=10116 GN=Nefl PE=1 SV=3	Nefl	P19527	17	9	8	61335		1.30564	0.17864	1.4057	0.0991173	1.55489	0.145773	1.42078	0.334541		1.7431	0.29084	1.67794	0.43542	1.91501	0.224019	2.43874	0.519379
CEREBELLUM	47	S4	Protein kinase C and casein kinase substrate in neurons protein 1 OS=Rattus norvegicus OX=10116 GN=Pacsin1 PE=1 SV=1	Pacsin1	Q9Z0W5	10	5	5	50449		1.30564	0.17864	1.4057	0.0991173	1.55489	0.145773	1.42078	0.334541		1.7431	0.29084	1.67794	0.43542	1.91501	0.224019	2.43874	0.519379
CEREBELLUM	47	S4	60 kDa heat shock protein mitochondrial OS=Rattus norvegicus OX=10116 GN=Hspd1 PE=1 SV=1	Hspd1	P63039	32	20	20	60956		0.696758	0.129104	0.660887	0.0368503	0.741978	0.163837	0.595014	0.0995939	*	0.686ab	0.171807	0.564b	0.0309552	0.539b	0.0298063	0.805a	0.292096
CEREBELLUM	48	S4	ATP synthase subunit beta mitochondrial OS=Rattus norvegicus OX=10116 GN=Atp5f1b PE=1 SV=2	Atp5f1b	P10719	36	13	13	56354		0.411036	0.1022	0.511156	0.0303737	0.370158	0.0426042	0.446498	0.107552		0.976354	0.200588	0.69079	0.153168	0.929954	0.17493	0.862604	0.164986
CEREBELLUM	49	S4	ATP synthase subunit beta mitochondrial OS=Rattus norvegicus OX=10116 GN=Atp5f1b PE=1 SV=2	Atp5f1b	P10719	63	43	43	56354		1.0583	0.383582	1.30524	0.735904	1.11996	0.19331	0.814896	0.11641		0.439523	0.131609	0.314247	0.113922	0.334519	0.0944973	0.428224	0.14385
CEREBELLUM	50	S4	V-type proton ATPase subunit B brain isoform OS=Rattus norvegicus OX=10116 GN=Atp6v1b2 PE=1 SV=1	Atp6v1b2	P62815	24	14	14	56551		0.534338	0.0797653	0.569896	0.102612	0.550983	0.0583081	0.510114	0.0334607		0.703727	0.246291	0.73857	0.192685	0.631787	0.0524421	0.642039	0.0916428
CEREBELLUM	51	S4	Succinate-semialdehyde dehydrogenase mitochondrial OS=Rattus norvegicus OX=10116 GN=Aldh5a1 PE=1 SV=2	Aldh5a1	P51650	7	3	3	56131		0.643499	0.117392	0.541898	0.0408832	0.666694	0.10639	0.59116	0.108311	*	0.782b	0.139038	1.150a	0.131432	0.977ab	0.269205	0.806b	0.176978
CEREBELLUM	52	S4	Alpha-enolase OS=Rattus norvegicus OX=10116 GN=Eno1 PE=1 SV=4	Eno1	P04764	23	10	6	47128		0.643499	0.117392	0.541898	0.0408832	0.666694	0.10639	0.59116	0.108311	*	0.782b	0.139038	1.150b	0.131432	0.977a	0.269205	0.806ab	0.176978
CEREBELLUM	52	S4	Synaptic vesicle membrane protein VAT-1 homolog OS=Rattus norvegicus OX=10116 GN=Vat1 PE=1 SV=1	Vat1	Q3MIE4	9	3	3	43119		0.643499	0.117392	0.541898	0.0408832	0.666694	0.10639	0.59116	0.108311	*	0.782b	0.139038	1.150a	0.131432	0.977ab	0.269205	0.806b	0.176978
CEREBELLUM	52	S4	ATP synthase subunit beta mitochondrial OS=Rattus norvegicus OX=10116 GN=Atp5f1b PE=1 SV=2	Atp5f1b	P10719	29	11	11	56354		0.40363	0.0380524	0.355994	0.0813244	0.429838	0.0170072	0.457132	0.119099		1.13068	0.414181	1.23538	0.0825043	1.04833	0.179255	0.855671	0.0379139
CEREBELLUM	53	S4	Septin-11 OS=Rattus norvegicus OX=10116 GN=Septin11 PE=1 SV=1	Septin11	B3GNI6	22	10	10	49695		0.40363	0.0380524	0.355994	0.0813244	0.429838	0.0170072	0.457132	0.119099	*	1.131ab	0.414181	1.235a	0.0825043	1.048ab	0.179255	0.856b	0.0379139
CEREBELLUM	53	S4	Septin-11 OS=Rattus norvegicus OX=10116 GN=Septin11 PE=1 SV=1	Septin11	B3GNI6	23	10	10	49695		0.526926	0.0301467	0.464289	0.0815675	0.456279	0.0539486	0.536113	0.0222113	*	0.676ab	0.103253	0.829a	0.187696	0.729ab	0.14316	0.650b	0.143614
CEREBELLUM	54	S4	Alpha-enolase OS=Rattus norvegicus OX=10116 GN=Eno1 PE=1 SV=4	Eno1	P04764	32	16	11	47128		0.526926	0.0301467	0.464289	0.0815675	0.456279	0.0539486	0.536113	0.0222113	*	0.676b	0.103253	0.829b	0.187696	0.729a	0.14316	0.650ab	0.143614
CEREBELLUM	54	S4	Glutamate dehydrogenase 1 mitochondrial OS=Rattus norvegicus OX=10116 GN=Glud1 PE=1 SV=2	Glud1	P10860	41	22	22	61416		0.983503	0.0568988	0.560376	0.0353976	0.577792	0.0493214	0.821358	0.0500423	*	0.485b	0.0685204	0.843a	0.119283	0.626ab	0.0370944	0.476ab	0.0725883
CEREBELLUM	55	S4	Glutamate dehydrogenase 1 mitochondrial OS=Rattus norvegicus OX=10116 GN=Glud1 PE=1 SV=2	Glud1	P10860	45	31	31	61416		1.84102	0.077392	1.55626	0.437734	1.53677	0.290106	1.78345	0.102402	*	0.412b	0.0739402	0.538a	0.124592	0.454ab	0.0959321	0.602ab	0.188898
CEREBELLUM	56	S4	Glutamate dehydrogenase 1 mitochondrial OS=Rattus norvegicus OX=10116 GN=Glud1 PE=1 SV=2	Glud1	P10860	35	20	20	61416		0.98561	0.269908	0.641229	0.187623	0.659672	0.120682	0.91429	0.303213	*	0.496b	0.139834	0.703a	0.430584	0.581ab	0.0921328	0.456ab	0.0997128
CEREBELLUM	57	S4	ATP synthase subunit beta mitochondrial OS=Rattus norvegicus OX=10116 GN=Atp5f1b PE=1 SV=2	Atp5f1b	P10719	67	56	56	56354		0.553278	0.111088	0.597571	0.0953564	0.724581	0.146601	0.50257	0.0486135		1.22498	0.288526	0.69195	0.0358221	0.796513	0.23731	0.995273	0.11293
CEREBELLUM	58	S4	Actin cytoplasmic 1 OS=Rattus norvegicus OX=10116 GN=Actb PE=1 SV=1	Actb	P60711	67	49	23	41737		5.82074	0.841955	7.33697	0.997179	7.38546	0.238782	5.09877	1.1909	*	1.519a	0.34588	1.113b	0.119719	1.081b	0.0375358	1.355ab	0.203361
CEREBELLUM	59	S4	Actin cytoplasmic 2 OS=Rattus norvegicus OX=10116 GN=Actg1 PE=1 SV=1	Actg1	P63259	10	3	3	41793		5.82074	0.841955	7.33697	0.997179	7.38546	0.238782	5.09877	1.1909	*	1.519a	0.34588	1.113b	0.119719	1.081b	0.0375358	1.355ab	0.203361
CEREBELLUM	60	S4	Cytochrome b-c1 complex subunit 1, mitochondrial OS=Rattus norvegicus OX=10116 GN=Uqcrc1 PE=1 SV=1	Uqcrc1	Q68FY0	17	10	10	52849		0.8622	0.19377	0.862999	0.116106	0.771731	0.162432	0.815232	0.164385		0.943247	0.440925	1.10084	0.0717009	1.10323	0.266209	0.919937	0.236539
CEREBELLUM	61	S4	Actin cytoplasmic 1 OS=Rattus norvegicus OX=10116 GN=Actb PE=1 SV=1	Actb	P60711	35	10	10	41737		0.535878	0.0484759	0.640438	0.0689866	0.607748	0.0886717	0.582934	0.08289	*	1.197a	0.240431	1.096b	0.312957	1.008b	0.101662	0.850ab	0.166289
CEREBELLUM	61	S4	Actin cytoplasmic 2 OS=Rattus norvegicus OX=10116 GN=Actg1 PE=1 SV=1	Actg1	P63259	35	10	10	41793		0.535878	0.0484759	0.640438	0.0689866	0.607748	0.0886717	0.582934	0.08289	*	1.197a	0.240431	1.096b	0.312957	1.008b	0.101662	0.850ab	0.166289
CEREBELLUM	62	S4	Isovaleryl-CoA dehydrogenase mitochondrial OS=Rattus norvegicus OX=10116 GN=Ivd PE=1 SV=2	Ivd	P12007	24	12	12	46435		0.731379	0.14159	0.628931	0.0725542	0.579169	0.115712	0.822452	0.14925	*	0.764ab	0.16382	0.858a	0.11109	0.738ab	0.181605	0.603b	0.0265331
CEREBELLUM	62	S4	Septin-2 OS=Rattus norvegicus OX=10116 GN=Septin2 PE=1 SV=1	Septin2	Q91Y81	15	5	5	41593		0.731379	0.14159	0.628931	0.0725542	0.579169	0.115712	0.822452	0.14925	*	0.764ab	0.16382	0.858a	0.11109	0.738ab	0.181605	0.603b	0.0265331
CEREBELLUM	62	S4	Neuronal-specific septin-3 OS=Rattus norvegicus OX=10116 GN=Septin3 PE=1 SV=2	Septin3	Q9WU34	8	3	3	40598		0.731379	0.14159	0.628931	0.0725542	0.579169	0.115712	0.822452	0.14925	*	0.764ab	0.16382	0.858a	0.11109	0.738ab	0.181605	0.603b	0.0265331
CEREBELLUM	62	S4	Septin-5 OS=Rattus norvegicus OX=10116 GN=Septin5 PE=1 SV=2	Septin5	Q9JJM9	25	14	11	42852		0.731379	0.14159	0.628931	0.0725542	0.579169	0.115712	0.822452	0.14925	*	0.764ab	0.16382	0.858a	0.11109	0.738ab	0.181605	0.603b	0.0265331
CEREBELLUM	63	S4	Creatine kinase B-type OS=Rattus norvegicus OX=10116 GN=Ckb PE=1 SV=2	Ckb	P07335	24	6	6	42725		0.776271	0.0302782	0.720121	0.127095	0.79797	0.10723	0.95281	0.283936		1.23084	0.284442	1.4667	0.0674435	1.28897	0.238963	1.46107	0.408282
CEREBELLUM	63	S4	Glutamine synthetase OS=Rattus norvegicus OX=10116 GN=Glul PE=1 SV=3	Glul	P09606	25	11	11	42268		0.776271	0.0302782	0.720121	0.127095	0.79797	0.10723	0.95281	0.283936	*	1.231b	0.284442	1.467ab	0.0674435	1.289a	0.238963	1.461b	0.408282
CEREBELLUM	63	S4	Pyruvate dehydrogenase E1 component subunit alpha somatic form mitochondrial OS=Rattus norvegicus OX=10116 GN=Pdha1 PE=1 SV=2	Pdha1	P26284	22	9	9	43227		0.776271	0.0302782	0.720121	0.127095	0.79797	0.10723	0.95281	0.283936	*	1.23ab	0.284442	1.467ab	0.0674435	1.289a	0.238963	1.461b	0.408282
CEREBELLUM	64	S4	Glutamine synthetase OS=Rattus norvegicus OX=10116 GN=Glul PE=1 SV=3	Glul	P09606	42	24	24	42268		2.30889	0.0892673	2.38565	0.595954	1.73892	0.495604	2.74578	0.440988	*	0.765b	0.0571656	0.780ab	0.203359	0.781a	0.323773	0.809b	0.06665
CEREBELLUM	64	S4	Pyruvate dehydrogenase E1 component subunit alpha somatic form mitochondrial OS=Rattus norvegicus OX=10116 GN=Pdha1 PE=1 SV=2	Pdha1	P26284	25	12	12	43227		2.30889	0.0892673	2.38565	0.595954	1.73892	0.495604	2.74578	0.440988	*	0.765ab	0.0571656	0.780ab	0.203359	0.781a	0.323773	0.809b	0.06665
CEREBELLUM	65	S4	Glutamine synthetase OS=Rattus norvegicus OX=10116 GN=Glul PE=1 SV=3	Glul	P09606	36	14	14	42268		0.8136	0.110032	0.548792	0.0812871	0.858617	0.058377	0.994081	0.0904513	*	1.258b	0.274547	2.965ab	0.350221	2.105a	0.254385	1.229b	0.397846
CEREBELLUM	65	S4	Pyruvate dehydrogenase E1 component subunit alpha somatic form mitochondrial OS=Rattus norvegicus OX=10116 GN=Pdha1 PE=1 SV=2	Pdha1	P26284	45	19	19	43227		0.8136	0.110032	0.548792	0.0812871	0.858617	0.058377	0.994081	0.0904513	*	1.258ab	0.274547	2.965ab	0.350221	2.105a	0.254385	1.229b	0.397846
CEREBELLUM	66	S4	Creatine kinase U-type, mitochondrial OS=Rattus norvegicus OX=10116 GN=Ckmt1 PE=1 SV=1	Ckmt1	P25809	29	14	12	47029		1.50482	0.297468	1.25503	0.224537	1.34724	0.342058	1.50823	0.595666		0.440062	0.0323156	0.649521	0.182744	0.700961	0.161372	0.512557	0.269582
CEREBELLUM	67	S4	Guanine nucleotide-binding protein G(o) subunit alpha OS=Rattus norvegicus OX=10116 GN=Gnao1 PE=1 SV=2	Gnao1	P59215	19	6	5	40069		0.371548	0.10014	0.468503	0.0396516	0.551942	0.0258034	0.367028	0.0535663		1.11506	0.349216	0.721421	0.0799447	0.664087	0.100999	0.853619	0.148404
CEREBELLUM	68	S4	Glutamine synthetase OS=Rattus norvegicus OX=10116 GN=Glul PE=1 SV=3	Glul	P09606	17	7	7	42268		0.49219	0.120252	0.447371	0.0818619	0.412239	0.0640144	0.414733	0.0224599	*	0.896b	0.305035	0.995ab	0.20043	1.031a	0.172763	1.085b	0.246646
CEREBELLUM	69	S4	Fructose-bisphosphate aldolase C OS=Rattus norvegicus OX=10116 GN=Aldoc PE=1 SV=3	Aldoc	P09117	18	4	4	39284		0.560352	0.138579	0.447143	0.0326525	0.346101	0.0140371	0.387682	0.0278779	*	1.319ab	0.185822	1.322ab	0.0280597	1.733a	0.342528	1.592b	0.235588
CEREBELLUM	69	S4	Glutamine synthetase OS=Rattus norvegicus OX=10116 GN=Glul PE=1 SV=3	Glul	P09606	14	5	5	42268		0.560352	0.138579	0.447143	0.0326525	0.346101	0.0140371	0.387682	0.0278779	*	1.319b	0.185822	1.322ab	0.0280597	1.733a	0.342528	1.592b	0.235588
CEREBELLUM	70	S4	Creatine kinase B-type OS=Rattus norvegicus OX=10116 GN=Ckb PE=1 SV=2	Ckb	P07335	33	10	10	42725		0.574378	0.0910598	0.634201	0.130213	0.62277	0.034531	0.538258	0.0610732		1.35815	0.26803	1.43336	0.344438	1.34963	0.351971	1.23115	0.496188
CEREBELLUM	70	S4	Pyruvate dehydrogenase E1 component subunit beta mitochondrial OS=Rattus norvegicus OX=10116 GN=Pdhb PE=1 SV=2	Pdhb	P49432	30	12	12	38982		0.574378	0.0910598	0.634201	0.130213	0.62277	0.034531	0.538258	0.0610732		1.35815	0.26803	1.43336	0.344438	1.34963	0.351971	1.23115	0.496188
CEREBELLUM	71	S4	L-lactate dehydrogenase B chain OS=Rattus norvegicus OX=10116 GN=Ldhb PE=1 SV=2	Ldhb	P42123	24	8	8	36612		0.802922	0.135357	0.708751	0.0795804	0.858099	0.215819	0.844989	0.182963		0.546836	0.0312427	0.512461	0.157884	0.404525	0.03879	0.469124	0.143965
CEREBELLUM	72	S4	Actin cytoplasmic 1 OS=Rattus norvegicus OX=10116 GN=Actb PE=1 SV=1	Actb	P60711	17	6	6	41737		0.503279	0.0478053	0.463482	0.0428127	0.494616	0.0155888	0.74272	0.164691	*	0.965a	0.102145	1.020b	0.14345	1.157b	0.179597	0.793ab	0.0424883
CEREBELLUM	72	S4	Actin cytoplasmic 2 OS=Rattus norvegicus OX=10116 GN=Actg1 PE=1 SV=1	Actg1	P63259	17	6	6	41793		0.503279	0.0478053	0.463482	0.0428127	0.494616	0.0155888	0.74272	0.164691	*	0.965a	0.102145	1.020b	0.14345	1.157b	0.179597	0.793ab	0.0424883
CEREBELLUM	73	S4	Glyceraldehyde-3-phosphate dehydrogenase OS=Rattus norvegicus OX=10116 GN=Gapdh PE=1 SV=3	Gapdh	P04797	22	10	7	35828		0.833383	0.155919	0.527566	0.0827417	0.611694	0.0626005	0.814674	0.263653	*	0.973b	0.265809	2.711a	0.260044	2.393a	0.321316	1.378b	0.0717583
CEREBELLUM	73	S4	Synapsin-1 OS=Rattus norvegicus OX=10116 GN=Syn1 PE=1 SV=3	Syn1	P09951	3	3	3	73988		0.833383	0.155919	0.527566	0.0827417	0.611694	0.0626005	0.814674	0.263653	*	0.973b	0.265809	2.711a	0.260044	2.393a	0.321316	1.378b	0.0717583
CEREBELLUM	74	S4	Glyceraldehyde-3-phosphate dehydrogenase OS=Rattus norvegicus OX=10116 GN=Gapdh PE=1 SV=3	Gapdh	P04797	29	13	13	35828		1.20626	0.36764	0.712915	0.0645035	0.77013	0.135749	1.27794	0.181952	*	0.604b	0.136121	1.189a	0.141228	0.904a	0.177794	0.528b	0.0883058
CEREBELLUM	75	S4	Phosphoglycerate mutase 1 OS=Rattus norvegicus OX=10116 GN=Pgam1 PE=1 SV=4	Pgam1	P25113	9	3	3	28832		n.q.	n.q.	n.q.	n.q.	n.q.	n.q.	n.q.	n.q.		n.q.	n.q.	n.q.	n.q.	n.q.	n.q.	n.q.	n.q.
CEREBELLUM	75	S4	Triosephosphate isomerase OS=Rattus norvegicus OX=10116 GN=Tpi1 PE=1 SV=2	Tpi1	P48500	37	8	8	26849		n.q.	n.q.	n.q.	n.q.	n.q.	n.q.	n.q.	n.q.		n.q.	n.q.	n.q.	n.q.	n.q.	n.q.	n.q.	n.q.
CEREBELLUM	76	S4	Cytochrome c somatic OS=Rattus norvegicus OX=10116 GN=Cycs PE=1 SV=2	Cycs	P62898	10	2	2	11605		n.q.	n.q.	n.q.	n.q.	n.q.	n.q.	n.q.	n.q.		n.q.	n.q.	n.q.	n.q.	n.q.	n.q.	n.q.	n.q.
